# Supplementary material for: Increased dosage and treatment time of Epigallocatechin-3-gallate (EGCG) negatively affects skeletal parameters in normal mice and Down syndrome mouse models
Source: PLoS One. 2022 Feb 23;17(2):e0264254. doi: 10.1371/journal.pone.0264254 (PMC8865638; doi:10.1371/journal.pone.0264254)
Supplement: S1 Data — (XLSX) [file pone.0264254.s001.xlsx]

## Sheet: 20 mgkg Trabecular
Animal ID	Genotype	Treatment	BMD	Percent bone volume	Trabecular thickness	Trabecular separation	Trabecular number
				BV/TV	Tb.Th	Tb.Sp	Tb.N
9273	Eu	H2O	0.09979	12.6088	0.06362	0.24706	1.98188
9799	Eu	H2O	0.17338	24.7591	0.06619	0.16593	3.74087
9827	Eu	H2O	0.18209	25.2207	0.0689	0.15305	3.6607
9833	Eu	H2O	0.18044	24.8007	0.07538	0.17448	3.29014
9847	Eu	H2O	0.18843	20.4569	0.07218	0.19167	2.83421
10027	Eu	H2O	0.21663	27.4687	0.07343	0.14993	3.74076
10060	Eu	H2O	0.20195	22.177	0.06324	0.1565	3.50697
10071	Eu	H2O	0.20247	28.5639	0.06918	0.14625	4.12876
10083	Eu	H2O	0.22275	28.8782	0.06867	0.14466	4.20559
10085	Eu	H2O	0.19472	23.2064	0.06496	0.16289	3.57219
10086	Eu	H2O	0.19222	23.6957	0.06732	0.16294	3.51973
9998a	Eu	H2O	0.18591	23.5517	0.06972	0.16534	3.3779
9800	Eu	EGCG	0.13394	17.8292	0.06572	0.18876	2.71305
9828	Eu	EGCG	0.18527	26.0434	0.07024	0.15992	3.70794
10052	Eu	EGCG	0.18986	24.6072	0.06372	0.15657	3.86196
10058	Eu	EGCG	0.2108	31.2764	0.06651	0.1266	4.70241
10076	Eu	EGCG	0.16968	19.0426	0.0623	0.1787	3.05642
10081	Eu	EGCG	0.1659	19.4811	0.07076	0.19538	2.75297
9998b	Eu	EGCG	0.17404	20.8281	0.06684	0.18668	3.11614
9278	Tri	H2O	0.16071	21.214	0.07414	0.20958	2.86151
9313	Tri	H2O	0.11995	15.3333	0.07269	0.24928	2.1093
9617	Tri	H2O	0.12452	17.0515	0.06875	0.21053	2.4803
9814	Tri	H2O	0.12126	20.2457	0.06185	0.17568	3.27328
9834	Tri	H2O	0.15851	21.5127	0.07415	0.19803	2.90143
10029	Tri	H2O	0.10702	10.3514	0.05812	0.23745	1.78112
10053	Tri	H2O	0.18288	25.3747	0.06938	0.1597	3.65751
10056	Tri	H2O	0.17771	21.3567	0.06738	0.17065	3.16942
10057	Tri	H2O	0.15142	19.8348	0.06664	0.18265	2.97647
10069	Tri	H2O	0.15225	16.117	0.07643	0.23596	2.10868
9284	Tri	EGCG	0.10944	14.3232	0.07237	0.25639	1.97924
9315	Tri	EGCG	0.12016	15.579	0.0685	0.21495	2.27437
9831	Tri	EGCG	0.12153	16.5906	0.06772	0.20798	2.44997
9848	Tri	EGCG	0.09459	14.9917	0.05951	0.197	2.5194
10032	Tri	EGCG	0.10209	10.7835	0.06653	0.25616	1.62076
10067	Tri	EGCG	0.18533	22.4082	0.07304	0.17909	3.06784
10084	Tri	EGCG	0.20281	21.5786	0.07022	0.18552	3.07309

## Sheet: 20 mgkg Cortical
Animal ID	Genotype	Treatment	Total CSA (mm^2)	Marrow Area (mm^2)	Cortical Area(mm^2)	Cortical Thickness (mm)	Periosteal BS (mm)	Endocortical BS (mm)	TMD (g/cm^3 HA)
9273	Eu	H2O	1.36696	0.568457	0.798498	0.233272	4.92072	3.30755	1.13847
9799	Eu	H2O	1.96096	0.994716	0.966244	0.229705	5.9091	5.16834	1.0443
9827	Eu	H2O	1.67628	0.678871	0.99741	0.268008	5.49751	3.70768	1.10132
9833	Eu	H2O	2.04409	0.849084	1.195	0.289331	6.02108	4.12883	1.06357
9847	Eu	H2O	1.84763	0.92548	0.922148	0.224698	5.73097	4.31428	1.07356
10027	Eu	H2O	1.70109	0.639135	1.06196	0.284139	5.50877	3.54664	1.07708
10060	Eu	H2O	1.65365	0.742699	0.910946	0.241566	5.48359	4.04268	1.0916
10071	Eu	H2O	1.67726	0.710362	0.966898	0.256015	5.44013	3.73337	1.07437
10083	Eu	H2O	1.87302	0.809161	1.06385	0.265752	5.70492	4.00408	1.08817
10085	Eu	H2O	1.69799	0.739658	0.958332	0.250415	5.4634	3.80382	1.06803
10086	Eu	H2O	1.78547	0.694773	1.0907	0.285892	5.62663	3.68032	1.06979
9998a	Eu	H2O	1.71191	0.733304	0.978604	0.25621	5.46626	3.71966	1.04728
9800	Eu	EGCG	1.55656	0.743582	0.812974	0.217285	5.26232	3.78328	1.07307
9828	Eu	EGCG	2.03317	0.773674	1.2595	0.309876	5.98522	3.97082	1.10058
10052	Eu	EGCG	1.84308	0.922025	0.921055	0.223143	5.61694	4.21094	1.05998
10058	Eu	EGCG	1.63216	0.775303	0.856856	0.222374	5.38544	3.87486	1.02584
10076	Eu	EGCG	1.36985	0.597512	0.772335	0.222831	4.99228	3.52047	1.06578
10081	Eu	EGCG	1.37596	0.512391	0.86357	0.257428	5.06931	3.26769	1.06837
9998b	Eu	EGCG	1.58505	0.671125	0.913921	0.24983	5.38237	3.65609	1.10188
9278	Tri	H2O	1.62282	0.63235	0.990472	0.272582	5.43617	3.51764	1.15346
9313	Tri	H2O	1.38016	0.559793	0.820369	0.239189	5.01178	3.37636	1.11922
9617	Tri	H2O	1.43919	0.708212	0.730982	0.202381	5.09216	3.7096	1.0577
9814	Tri	H2O	1.57797	0.717461	0.860509	0.233826	5.29482	3.77375	1.06818
9834	Tri	H2O	1.44049	0.593857	0.846631	0.244398	5.10359	3.41378	1.09176
10029	Tri	H2O	1.34184	0.624945	0.716897	0.207657	5.01842	3.54274	1.05515
10053	Tri	H2O	1.37426	0.582471	0.791792	0.230482	4.99036	3.50434	1.1119
10056	Tri	H2O	1.59568	0.690881	0.9048	0.242769	5.37622	3.79295	1.09515
10057	Tri	H2O	1.39513	0.636683	0.758449	0.21756	5.05797	3.66207	1.04048
10069	Tri	H2O	1.29823	0.488618	0.809608	0.248683	4.95603	3.23061	1.07747
9284	Tri	EGCG	1.96386	0.925529	1.03833	0.248964	5.78263	4.21728	1.08814
9315	Tri	EGCG	1.43628	0.496915	0.939362	0.283191	5.08595	3.19337	1.13273
9831	Tri	EGCG	1.69867	0.865413	0.833262	0.211971	5.46959	4.03595	1.07034
9848	Tri	EGCG	1.65716	0.759201	0.897964	0.234661	5.51276	3.91001	1.07524
10032	Tri	EGCG	1.49089	0.64113	0.849761	0.235217	5.19311	3.50056	1.03002
10067	Tri	EGCG	1.34074	0.572711	0.768029	0.227018	4.92778	3.42657	1.08914
10084	Tri	EGCG	1.53725	0.725106	0.812146	0.218253	5.35946	3.79187	1.04194

## Sheet: 9 mgkg Cortical
Mouse			Tissue area	Bone area	Percent bone area	Tissue perimeter	Bone perimeter
			mm^2	mm^2	%	mm	mm
8379	Eu	EGCG	2.35449	0.79747	33.87	5.92526	10.772
8411	Eu	EGCG	1.78379	0.72418	40.5979	5.16758	9.63354
8539	Eu	EGCG	1.59189	0.73637	46.2578	4.91095	9.15817
8549	Eu	EGCG	1.81534	0.78452	43.2163	5.37113	11.0381
8584	Eu	EGCG	2.17185	0.92436	42.5609	5.71315	13.9223
8636	Eu	EGCG	2.053	0.8204	39.961	5.65329	11.1089
8634	Eu	EGCG	2.42048	0.93442	38.6048	6.11361	13.6739
8728	Eu	EGCG	2.51582	1.07967	42.9151	6.26738	13.5398
8747	Eu	EGCG	2.3667	0.94155	39.7834	6.10456	15.7228
8748	Eu	EGCG	2.06268	0.86586	41.9774	5.64153	12.4091
8384	Eu	H2O	1.75612	0.67601	38.4946	5.14121	9.27917
8383	Eu	H2O	1.86965	0.66757	35.7055	5.23359	10.5411
8409	Eu	H2O	1.68589	0.73058	43.3347	4.97923	10.293
8413	Eu	H2O	2.22936	0.87479	39.2393	5.85197	15.8214
8540	Eu	H2O	1.88459	0.83958	44.5498	5.333	11.1528
8580	Eu	H2O	2.01062	0.8784	43.6879	5.5489	13.4558
8642	Eu	H2O	2.20338	0.93118	42.2617	5.85718	15.0021
8627	Eu	H2O	1.57947	0.74265	47.0187	4.92472	9.68485
8643	Eu	H2O	2.2728	0.83668	36.8125	5.97071	11.8156
8725	Eu	H2O	2.20663	0.90574	41.0464	5.80007	12.4108
8749	Eu	H2O	2.29656	0.91674	39.918	5.88212	16.6434
8415	Ts	H2O	1.72986	0.50506	29.1966	5.07161	9.27834
8416	Ts	H2O	1.61229	0.52462	32.5385	5.05463	8.92136
8382	Ts	H2O	1.43179	0.55833	38.995	4.62426	8.56724
8533	Ts	H2O	1.83842	0.65792	35.7872	5.46459	9.76596
8582	Ts	H2O	1.72472	0.65316	37.8706	5.0721	9.58047
8611	Ts	H2O	1.367	0.56275	41.1671	4.54197	8.15551
8626	Ts	H2O	1.89801	0.71828	37.844	5.44865	9.8061
8640	Ts	H2O	1.85428	0.75021	40.4583	5.33123	9.32349
8693	Ts	H2O	1.8897	0.77947	41.2484	5.41471	10.0713
8738	Ts	H2O	1.34529	0.46732	34.7378	4.39981	7.90646
8412	Ts	EGCG	1.46578	0.61402	41.8907	4.66583	8.25645
8410	Ts	EGCG	1.65548	0.66762	40.3278	4.95143	9.8061
8380	Ts	EGCG	1.83853	0.79862	43.4381	5.23492	9.46433
8543	Ts	EGCG	1.50448	0.6014	39.9739	4.7283	8.44278
8612	Ts	EGCG	1.48311	0.56859	38.338	4.71119	8.81841
8613	Ts	EGCG	1.59662	0.62251	38.9891	4.89039	8.9007
8687	Ts	EGCG	1.4212	0.52512	36.9491	4.61418	8.20598
8726	Ts	EGCG	1.81472	0.78698	43.3663	5.23895	9.32241
8729	Ts	EGCG	1.62471	0.62179	38.2709	4.89432	8.7608
8795	Ts	EGCG	1.97782	0.76234	38.5444	5.53596	10.856

## Sheet: 50 mgkg Cortical
Mouse #	Genotype	Treatment	Total CSA (mm^2)	Marrow Area (mm^2)	Cortical Area(mm^2)	Cortical Thickness (mm)	Periosteal BS (mm)	Endocortical BS (mm)	TMD (g/cm^3 HA)
10169	Eu	Water	1.78396	0.742469	1.04149	0.266553	5.68524	3.82202	1.29833
10383	Eu	Water	1.94984	0.814151	1.13568	0.27693	5.92867	3.94133	1.29773
10404	Eu	Water	1.61569	0.743054	0.872637	0.231619	5.44607	3.91398	1.25852
10274	Eu	Water	1.46533	0.632566	0.832763	0.233683	5.41725	3.54809	1.16222
10377	Eu	Water	1.89223	0.721476	1.17075	0.299621	5.75986	3.75404	1.21485
10230	Eu	Water	1.48142	0.608113	0.873304	0.246408	5.26105	3.46335	1.18474
10244	Eu	Water	1.50178	0.572367	0.929413	0.262791	5.30293	3.31071	1.13118
10445	Eu	Water	1.50944	0.557977	0.951464	0.269556	5.26789	3.35908	1.12172
10235	Eu	Water	1.68941	0.672558	1.01685	0.269184	5.55954	3.55112	1.15402
10434	Eu	Water	1.7689	0.711974	1.05692	0.274898	5.62336	3.66493	1.16673
10522	Eu	Water	2.11756	1.02126	1.0963	0.24972	6.09458	4.32427	1.23248
10535	Eu	Water	1.80193	0.663683	1.13825	0.297387	5.78337	3.59096	1.21224
10603	Eu	Water	1.77866	0.688439	1.09022	0.283512	5.72978	3.76213	1.21964
10519	Eu	Water	1.88327	0.730723	1.15254	0.2925	5.90934	3.80229	1.26786
10215	Eu	EGCG	1.56476	0.65998	0.904785	0.247038	5.31416	3.6352	1.27672
10359	Eu	EGCG	1.6439	0.621626	1.02228	0.279028	5.43805	3.54828	1.30316
10240	Eu	EGCG	1.74503	0.75291	0.99212	0.255003	5.55195	3.75307	1.20963
10409	Eu	EGCG	1.94594	0.866286	1.07965	0.260125	5.91424	4.11974	1.18376
10225	Eu	EGCG	1.39219	0.671137	0.721056	0.202261	5.03948	3.545	1.10092
10262	Eu	EGCG	1.69096	0.767991	0.922973	0.239232	5.54423	3.85418	1.12297
10563	Eu	EGCG	1.45241	0.558289	0.894125	0.257372	5.17855	3.34644	1.23129
10503	Eu	EGCG	1.72564	0.726963	0.998678	0.259295	5.55457	3.69816	1.21688
10545	Eu	EGCG	1.72744	0.780853	0.94659	0.242131	5.5365	3.85127	1.19975
10255	Ts	Water	1.6174	0.762467	0.854936	0.224187	5.40211	3.85883	1.20494
10361	Ts	Water	1.49197	0.467262	1.02471	0.299277	5.27601	3.09457	1.28038
10387	Ts	Water	1.68581	0.780006	0.9058	0.233288	5.63197	4.04101	1.24618
10406	Ts	Water	1.55593	0.63079	0.925142	0.254838	5.35205	3.57516	1.28037
10163	Ts	Water	1.45968	0.642573	0.817103	0.227487	5.20013	3.52071	1.165
10356	Ts	Water	1.99891	0.892736	1.10617	0.26302	5.96817	4.14686	1.13378
10216	Ts	Water	1.49418	0.738726	0.755452	0.203407	5.23563	3.8096	1.20587
10431	Ts	Water	1.24895	0.576277	0.672669	0.201872	4.7962	3.32165	1.23178
10516	Ts	Water	1.49764	0.545434	0.952204	0.274542	5.27451	3.27937	1.27172
10275	Ts	EGCG	1.64782	0.700602	0.947218	0.252608	5.4783	3.7293	1.25963
10429	Ts	EGCG	1.39509	0.665375	0.729713	0.206064	5.02356	3.61657	1.27361
10228	Ts	EGCG	1.39182	0.643159	0.748663	0.209055	5.18996	3.5684	1.15307
10439	Ts	EGCG	1.28799	0.562325	0.725664	0.216659	4.91227	3.36037	1.19249
10443	Ts	EGCG	1.61053	0.746321	0.864205	0.22911	5.42129	3.84149	1.2015
10405	Ts	EGCG	1.62534	0.659973	0.96537	0.259772	5.69191	3.65492	1.08699
10219	Ts	EGCG	1.49922	0.702343	0.796877	0.214043	5.46796	3.61567	1.21664
10360	Ts	EGCG	1.5244	0.687626	0.836771	0.226941	5.33709	3.67327	1.21599
10560	Ts	EGCG	1.55641	0.692365	0.864042	0.234228	5.46787	3.69541	1.19919
10385	Ts	EGCG	1.51584	0.620926	0.894916	0.246543	5.5235	3.62504	1.21993
10502	Ts	EGCG	1.71679	0.794366	0.922427	0.237401	5.55339	3.93631	1.20982
10605	Ts	EGCG	1.45743	0.525905	0.931526	0.270662	5.25566	3.22349	1.20775
10500	Ts	EGCG	1.5529	0.690668	0.862232	0.231886	5.47139	3.7487	1.26534

## Sheet: 200 mgkg Cortical
Number	Genotype	Treatment	Total CSA (mm^2)	Marrow Area (mm^2)	Cortical Area(mm^2)	Cortical Thickness (mm)	Periosteal BS (mm)	Endocortical BS (mm)	TMD (g/cm^3 HA)
10872	Eu	PBS	1.93958	0.815694	1.12389	0.275636	5.82396	3.92221	1.20419
10879	Eu	PBS	1.78791	0.689937	1.09798	0.285963	5.73728	3.66057	1.19165
10881	Eu	PBS	1.91827	0.798965	1.11931	0.276946	5.93166	3.93119	1.21549
10919	Eu	PBS	1.75889	0.661123	1.09777	0.289858	5.60015	3.55488	1.25149
10955	Eu	PBS	1.52427	0.589478	0.934796	0.262802	5.24036	3.35371	1.20155
10956	Eu	PBS	1.75889	0.625445	1.13344	0.302395	5.65041	3.51597	1.19554
10958	Eu	PBS	1.75919	0.749793	1.00939	0.259192	5.68873	3.828	1.18837
10960	Eu	PBS	2.05734	0.806917	1.25043	0.301553	6.08749	3.9147	1.16828
11036	Eu	PBS	1.88064	0.66877	1.21187	0.312494	5.83651	3.55429	1.24075
11066	Eu	PBS	1.95766	0.917768	1.03989	0.247165	5.8723	4.14267	1.17015
11067	Eu	PBS	1.76931	0.723394	1.04591	0.27035	5.64653	3.79412	1.21825
11248	Eu	PBS	1.66024	0.632382	1.02786	0.277121	5.53969	3.50241	1.23695
10898	Eu	EGCG	1.96773	0.745528	1.2222	0.303238	6.05284	3.83043	1.18299
10899	Eu	EGCG	1.8546	0.798918	1.05569	0.263248	5.7788	3.9196	1.20257
10902	Eu	EGCG	1.41398	0.672593	0.741386	0.208175	5.0445	3.60337	1.16471
10905	Eu	EGCG	1.52016	0.725416	0.794744	0.214651	5.26046	3.6868	1.18249
10918	Eu	EGCG	1.82513	0.890446	0.934685	0.228984	5.70627	4.04744	1.17425
11083	Eu	EGCG	1.6345	0.753283	0.881219	0.230384	5.44681	3.81191	1.20481
11086	Eu	EGCG	1.89371	0.850785	1.04293	0.252596	5.82844	4.00993	1.21566
11144	Eu	EGCG	2.03327	0.830024	1.20324	0.289788	6.01567	4.03376	1.21647
11146	Eu	EGCG	1.85959	0.84235	1.01724	0.248968	5.76396	4.03019	1.17978
11152	Eu	EGCG	1.82716	0.790289	1.03687	0.257766	5.82515	3.93338	1.18774
11221	Eu	EGCG	2.20941	0.867162	1.34225	0.313225	6.25376	4.11562	1.21838
11296	Eu	EGCG	2.1232	1.01664	1.10656	0.252801	6.06874	4.33894	1.20753
10864	Ts	PBS	1.64843	0.747537	0.900891	0.236168	5.51634	3.78236	1.20881
10865	Ts	PBS	1.65527	0.662203	0.993067	0.266	5.48003	3.64959	1.21968
10927	Ts	PBS	1.45176	0.544149	0.907609	0.262014	5.21936	3.26086	1.21186
11068	Ts	PBS	1.55571	0.672188	0.883525	0.240127	5.33264	3.60386	1.17376
11069	Ts	PBS	1.48326	0.606005	0.877252	0.246379	5.29715	3.49388	1.1977
11232	Ts	PBS	1.50882	0.577777	0.931044	0.263871	5.30297	3.45087	1.22291
11245	Ts	PBS	1.39048	0.529315	0.861161	0.252659	5.04951	3.18119	1.23427
11262	Ts	PBS	1.81735	0.696832	1.12051	0.28698	5.68622	3.72078	1.22921
11264	Ts	PBS	1.6499	0.72585	0.924046	0.241937	5.5343	3.75797	1.18218
11266	Ts	PBS	1.66538	0.718184	0.947199	0.248836	5.58706	3.80636	1.21813
11631	Ts	PBS	1.67699	0.672251	1.00474	0.26511	5.4887	3.57612	1.24088
10874	Ts	EGCG	1.81729	0.813358	1.00393	0.249281	5.75307	3.87431	1.18211
10900	Ts	EGCG	1.19588	0.56323	0.632652	0.191431	4.72925	3.32311	1.16784
10904	Ts	EGCG	1.11459	0.546976	0.567611	0.177283	4.62679	3.24793	1.14185
11077	Ts	EGCG	1.58846	0.642682	0.945774	0.258158	5.35487	3.5165	1.19068
11089	Ts	EGCG	1.39481	0.614179	0.780632	0.220569	5.09696	3.4684	1.20393
11150	Ts	EGCG	1.4675	0.630137	0.837362	0.233048	5.28471	3.49481	1.17189
11157	Ts	EGCG	1.42833	0.627439	0.800888	0.22572	5.11496	3.42023	1.20233
11222	Ts	EGCG	1.70013	0.72196	0.978168	0.252285	5.6797	3.75071	1.17495
11308	Ts	EGCG	1.58544	0.670047	0.915396	0.248573	5.37491	3.67556	1.18737

## Sheet: 9 mgkg weight
Mouse #	Genotype	Treatment	3 Weeks	6 Weeks
8384	Eu	Water	7.6	21.2
8383	Eu	Water	9	21.1
8409	Eu	Water	14.5	22.5
8413	Eu	Water	12.8	24.7
8540	Eu	Water	10.9	21
8580	Eu	Water	10	24.5
8642	Eu	Water	14.2	24.5
8627	Eu	Water	14.5	19.8
8643	Eu	Water	12.8	23.6
8725	Eu	Water	13	23.6
8749	Eu	Water	12.7	23.8
8411	Eu	EGCG	14.3	21.5
8379	Eu	EGCG	12.5	24.8
8539	Eu	EGCG	10.8	20.5
8549	Eu	EGCG	11.3	24
8584	Eu	EGCG	10	24.7
8636	Eu	EGCG	10.7	21.4
8634	Eu	EGCG	10.8	24.1
8728	Eu	EGCG	14.2	25.2
8747	Eu	EGCG	14.2	25.2
8748	Eu	EGCG	11.5	22.7
8415	Ts	Water	8.8	13.2
8416	Ts	Water	8.5	15.8
8382	Ts	Water	7.6	16.4
8533	Ts	Water	10.8	17.1
8582	Ts	Water	6.6	17.6
8611	Ts	Water	6.3	13.2
8626	Ts	Water	9.3	17
8693	Ts	Water	7.2	19.6
8738	Ts	Water	6.2	12
8640	Ts	Water	8.5	17.6
8412	Ts	EGCG	8.2	17.6
8410	Ts	EGCG	11.5	18.9
8380	Ts	EGCG	8.3	21
8543	Ts	EGCG	7	15
8612	Ts	EGCG	6.6	13.2
8613	Ts	EGCG	8.2	15.8
8729	Ts	EGCG	6.2	14.3
8726	Ts	EGCG	9	19
8687	Ts	EGCG	6.7	14.9
8795	Ts	EGCG	8.9	18.4

## Sheet: 20 mgkg weight
Mouse #	Genotype	Treatment	3 Weeks										6 Weeks											9 Weeks
			Day 1	Day 3	Day 5	Day 7	Day 9	Day 11	Day 13	Day 15	Day 17	Day 19	Day 21	Day 23	Day 25	Day 27	Day 29	Day 31	Day 33	Day 35	Day 37	Day 39	Day 41	Day 43
9799	Eu	Water	12.4	15.9	18.6	20.3	21.6	22.9	23.9	24.9	24.9	25.3	25.2	26	27.3	26.9	26.7	26.8	26.3	27.2	27.5	29.4	29.2	29.4
9808	Eu	Water	20	21.7	23	19.6	21.6	23	21.3	24.5	25.5	25.9	26.5	27.3	28.2	28.9	28.3	28.4	28.9	27.9	28.9	29.8	29.5	30
9818	Eu	Water	21.2	22.9	24.4	25.8	26	25.6	27	27.4	27.4	29.5	29.6	30.4	30	30.4	30.6	30.9	31.4	32.1	32.6	32.4	32.5	32.8
9827	Eu	Water	17.5	21.2	23.7	24.4	25.5	26.3	26.4	27.8	27.3	27.5	28.9	28.9	29.3	30.2	30	30.6	30.1	30.6	30.6	31.5	32.2	32.2
9833	Eu	Water	21.2	24	25.3	26.5	25.7	27	28	29	29.5	31.2	31.7	32.4	33.2	35.9	36.06	32.9	33	33.4	32.6	34.1	34.2	34.7
9847	Eu	Water	15.3	18.3	19.9	22.5	24.4	25.5	26.5	28.3	28.6	29.4	30	30.3	30	31	31.4	32.3	32	32.8	33.4	32.9	32.4	32.6
9877	Eu	Water	8.5	9.8	11.7	13.3	13.5	14.5	14.7	14.8	15.6	15.9	16.8	17.4	17.9	18.3	17.5	18.3	18.8	20.5	19.7	20.6	20.9	20.4
9961	Eu	Water	14.2	16.6	17.6	18.5	20.6	21	23.8	22.4	24.7	24.6	25.2	25.9	27.3	27.6	27.3	29	28.6	29.6	30.6	31	31.2	31
9965	Eu	Water	13.4	15	16.4	17	18.1	18.7	21.9	19.6	21.1	21.2	21.5	21.9	22.3	23.3	23.1	23.9	23.9	24.6	25.7	26.1	25.8	28.3
10027	Eu	Water	18.4	20.1	23.2	23.7	25.5	26.1	24.9	25.3	25.4	27.1	27.6	27.3	28.2	28.6	28.1	27.6	27.9	30.3	30	30.2	30.9	31.6
10060	Eu	Water	20.6	22.3	24.4	25.3	27.4	26.3	26.7	27.2	26.9	28.2	27.5	26.9	26.7	30	29.6	30.1	30.2	30.7	30.3	30.5	31	30.5
10083	Eu	Water	7.53	8.1	9.2	10.3	12	14.1	14.9	16.9	16.8	17.8	20	19.5	20.1	19.8	18.9	19.8	20.5	21.3	21.6	22.3	21.9	22.3
10085	Eu	Water	12.6	14.6	14.7	15.2	15.6	16.7	23.2	25.2	26.1	26.3	27	27.1	27.2	27.8	28.5	29.5	28.1	28.4	28.7	28.1	27.4	28.3
10086	Eu	Water	12.4	14.4	15	15.7	21.4	21.6	25.3	26.3	26.5	26.7	29.4	29	29.2	30.2	30.7	31.7	31.6	31.1	29.8	32.8	31.1	30.8
9796	Eu	EGCG	14.3	17.2	19.2	20.1	20.6	22.5	23.2	24.9	24.6	25.5	26.5	26.3	27.5	26.6	28.4	27.3	26.8	26.5	29	27.8	30.2	30.2
9800	Eu	EGCG	12.2	14.9	16.2	17.6	19.5	21.2	21.5	22.3	23.2	23.9	24.4	23.9	24.3	24	24.7	24.3	24	24.6	24.6	25.2	26.5	26
9807	Eu	EGCG	21.3	23.2	24.9	26.4	25.7	26.3	27.3	27.8	29.5	30.1	31.8	31.3	31.3	33.3	32.3	32.7	34.5	33.9	34.6	33.4	35.4	34.5
9825	Eu	EGCG	23.2	24.2	26.3	27	27	27.5	27.6	29	28.4	28.4	29.8	29.8	31.2	31.4	31.3	31.4	30.2	31.9	31.9	31.4	32.2	32.3
9828	Eu	EGCG	19.9	23.4	25.4	28.3	27.8	28.9	29.5	29.8	30.4	31.5	32.6	33.1	33.2	33.3	33.2	34.4	32.6	34.2	35.2	35.8	35	35.4
9846	Eu	EGCG	15.2	18.3	20.2	22.5	23.8	25.4	24.9	25.6	27.3	28.2	29.3	29.1	30	29.5	30	30	30.7	30.2	30.9	31.4	30.8	30.5
9962	Eu	EGCG	15.7	18.1	20.9	21	23.2	23.5	26.2	25.2	27.2	26	26.4	26.9	27.8	28.5	28.4	29	29.8	30	30.5	30.6	30.1	30.6
10024	Eu	EGCG	15.7	18.2	19.2	19.6	24.9	23.6	20.4	21.3	22.2	22.3	22.6	23.3	24.2	24.9	25.4	25.1	25.4	26.5	26.4	26.7	26.1	27.4
10052	Eu	EGCG	15.3	18.1	19.6	22.2	23.7	24.1	24.7	25.1	25.4	26.3	25.9	26.1	26.3	28.4	28.3	28.8	29.4	30.2	30.1	30.3	30.2	29.2
10056	Eu	EGCG	13.6	16.4	17.9	19.8	22.7	22.4	23.3	23.4	23.7	23.9	24	24.4	25.1	25.6	25.7	27.6	28	27.7	27.7	27.9	28.3	29
10058	Eu	EGCG	12.2	14.3	14.9	16.5	18.6	19.3	19.4	19.6	20.4	20.7	21.3	21.5	22.3	23.2	24.1	25.1	25.8	25.6	25.9	26.2	26.4	25.7
10076	Eu	EGCG	8.8	10.1	11.8	13.5	14.1	15.4	16.1	18.2	18.4	18.9	19.7	19.5	19.4	20.1	21.2	21.4	21.5	20.2	20.8	21.3	22.2	22.7
10081	Eu	EGCG	15.3	16.5	17	21.1	21.6	22.3	25.4	26.1	25.9	25.7	25.4	25.9	26.8	30.7	31.7	31.7	30.9	30.7	31.1	31	31.2	31.5
9814	Ts	Water	10.7	11.8	12.8	13.4	14.3	15.9	16.1	17.2	17.9	17.3	18	18.8	19.3	19.7	20.6	20.4	21.2	21.9	22.2	23.2	24.3	23
9801	Ts	Water	9.55	11.2	12.2	13	14	14.5	15.6	15.7	17.1	16.2	17.9	17.4	18.2	18.4	18.4	19.5	19.5	19.8	20.1	19.3	20.6	20.8
9834	Ts	Water	9.2	10.9	12.5	14.3	15.5	17	18.1	20	19.2	19.5	21.2	20.5	21.9	23.2	23.2	23.5	21.9	22.4	23.7	23.6	25.5	25.9
9850	Ts	Water	12.4	14.2	15.6	17.1	18.3	20	20.5	23.1	23.6	24	24.5	24.7	23.3	22.4	24.7	25.9	27.8	27.9	28.1	28.7	29.4	28.7
9851	Ts	Water	13.1	15	15.3	17.7	18.7	20.4	20.5	22.3	23.8	23.2	24.4	24.3	24.7	24.2	24.2	25	25.8	26.9	27.5	27.8	26.5	26.1
10029	Ts	Water	9.6	12.5	13.7	14.5	17.4	18.3	18.2	19.3	20.1	19.7	19.3	19.6	20.3	21.3	23.1	23.7	23.5	24.3	24.1	24.5	24.7	20.5
10053	Ts	Water	8.3	9.3	10.6	11.6	14.2	14.8	15.6	17.3	18.2	20.2	20.8	18.2	19.1	19.3	20.2	19.6	20.2	20.6	21.3	21.8	21.4	22
10057	Ts	Water	9.8	11.2	12.5	14.2	16.3	16.7	17.1	18.9	19.3	20.5	20.7	19.6	20.6	21.3	22.1	20.4	21.9	22.5	23.1	22.9	23	22.4
10069	Ts	Water	11.3	12.4	15.2	17.1	18.6	19.1	21.1	22.6	23.2	22	23.4	24.1	24.6	23.5	23	23.7	23.9	24	24.7	24.5	25.9	25.5
9792	Ts	EGCG	13.1	14.8	16.4	17.8	19.4	20.1	21.5	22	21.9	22.8	23.2	22.7	24.2	24.9	24.6	25	25.2	25.6	25.4	26.9	28.2	26
9813	Ts	EGCG	12.4	14.7	15.6	17.8	18.7	20.7	20.1	21.4	23.5	24.3	25.4	24.7	24.3	25.1	26.4	26.4	27.3	27.5	27.7	27.4	27.5	27.9
9831	Ts	EGCG	13	15.6	17	18.9	19.2	20.4	21.5	22.4	22	22.1	23.2	23.8	25.3	25.9	24.9	26.4	25	26.4	26	26.4	27.9	28.3
9848	Ts	EGCG	10.5	12.3	13.6	15.9	17.3	19.2	18.7	20.5	22.4	22.3	24.2	25	23.5	24.3	25.1	25	27.2	27.2	27	27.4	26.8	27.1
9860	Ts	EGCG	14.8	16.3	17.8	18.7	18.6	18.6	19.7	20.3	21.4	21.4	21.8	22.3	22.9	22.5	22.6	22.9	24.1	24.2	24.7	25.3	25.4	25.5
9960	Ts	EGCG	8.73	10	8.61	11.3	13.5	14	16.4	17.2	19.9	19.4	19.3	19.5	20.7	22.2	21.2	22.7	21.7	22.9	22.2	24.7	24.1	23.8
10032	Ts	EGCG	9	11.1	13.5	14.2	16.6	17.4	19.1	14.8	19.4	18.5	19.1	20.1	19.2	20.3	21.5	22.4	23	24.1	24.5	24.1	20.1	20.6
10067	Ts	EGCG	13.1	14.1	16.8	18.2	19.2	19.5	19.4	20.3	19.5	20.1	21.4	19.9	20.4	20.5	20.6	20.5	20.7	20.8	21.3	20.8	22.7	21.9
10084	Ts	EGCG	9.72	11.4	11.7	12.2	13.1	14.1	19.7	21.3	21.6	22.9	23.7	23.4	23.5	24.5	23.5	24.2	25.4	24.6	24.9	26.2	27.4	27.1

## Sheet: 50 mgkg weight
Mouse #	Genotype	Treatment	3 Weeks										6 Weeks											9 Weeks
			Day 1	Day 3	Day 5	Day 7	Day 9	Day 11	Day 13	Day 15	Day 17	Day 19	Day 21	Day 23	Day 25	Day 27	Day 29	Day 31	Day 33	Day 35	Day 37	Day 39	Day 41	Day 43
10169	Eu	Water	17.2	19.5	20.8	18.7	21.9	22.5	22.9	24.5	24	24.7	26.3	26.7	26.9	27.2	27.7	22.4	27.9	27.5	27.1	29.5	29.9	29
10189	Eu	Water	17.9	20.7	20.9	21.3	24.2	25.3	25.8	26.5	26.1	26.9	28.7	28.9	29.1	29.5	29.6	30.3	31.3	30.9	30.4	30.7	31.2	31
10205	Eu	Water	10.7	14	15.3	17.3	19.3	21.2	22	22.8	23.8	23.9	23.8	22.9	23.2	22.7	24.1	26.1	27.3	25.9	25.7	26.3	26.6	27.2
10214	Eu	Water	20.9	22	22.9	23.1	23.2	23.5	23.8	24.5	27	27.3	27.2	27.4	27.8	28.1	28.6	29	20	29.7	29.9	29.1	30.4	30.1
10230	Eu	Water	14	15.6	16.2	17.3	18.6	22.8	22.9	23.9	24.2	25.1	25.3	25.6	26.3	26.4	26.5	26.5	26.7	28.2	28.3	28.4	29	25.3
10235	Eu	Water	8.2	9.1	9.5	11.3	13.6	15.3	19.4	17.8	18.9	19.5	19.6	19.6	19.8	20.7	21.3	22	21.8	22.1	22.8	23.1	24	24.1
10244	Eu	Water	16	18.4	19.1	20.7	21.1	21.6	23	23.2	24.1	24.7	25.6	26.3	26.9	25.9	26.7	27.2	27.6	28	28.1	26.9	27.1	27.3
10274	Eu	Water	9.99	10.5	13	13.5	14.1	16.1	16.1	15.1	15.2	15.6	15.2	16.2	17.8	19.1	20.2	19.7	20.1	21.7	21.4	22.1	23	23.4
10282	Eu	Water	18.2	21.2	21.5	22.9	22.8	23.9	23	27.9	23.7	26.6	27.5	27.4	28.4	29	28.5	28.6	29.4	29.7	29.9	29.5	29.6	29.7
10377	Eu	Water	21.6	22.1	22.3	22.8	27.6	28.3	28.1	27.6	27.7	28	27.8	30	30	30.3	29.8	30.3	30.9	30.4	30.3	30.7	31	33.1
10383	Eu	Water	20.5	21.9	22.8	23.6	24.1	23	23.6	23.9	24.4	24.8	25.3	27.3	27.1	27.4	28	29	30.1	30.6	30.4	31	31.3	32.3
10404	Eu	Water	15.3	16.5	18	19.4	21.3	22.4	22.5	22.4	22.8	23.1	24.7	24.6	25	24.8	24.9	25.2	25	25.7	26.1	26.3	26.7	26.2
10434	Eu	Water	18.5	19.8	20	21.1	23.5	25	25.7	25.3	25.7	25.9	26	27	27.2	27.6	27.2	27.9	28	28.5	28.8	28.9	29.6	29.6
10445	Eu	Water	13	18.07	16.2	18	19.9	21.1	21	23.4	24.3	25	25.4	25.9	26.8	27.3	27.5	27.9	28.4	28.9	27.3	27.8	28	28.4
10519	Eu	Water	20.5	20.9	21.8	22.4	22.9	22.4	22.5	23.4	25.3	25.8	25.9	28.4	28.5	27.8	29.7	30.1	27.6	27.5	28.3	28.2	28.7	28.8
10522	Eu	Water	20.8	20.9	21.3	22.5	22.6	24	24.2	30.1	26.8	26.4	26.6	30.4	30.1	27.5	31.9	32.4	28.4	29.2	29.4	29.9	29.9	30.1
10535	Eu	Water	12	14.2	14.4	15.1	15.5	20.7	21.8	19.8	22.3	22.7	20.9	21.9	21.2	21.9	22.4	23.2	23.4	23.8	24	24.2	24.4	24.6
10565	Eu	Water	11.2	15.5	16.1	17.6	20.7	19.4	20.8	21.3	21.4	23.6	24.3	23.9	24.9	25.7	25.8	26.3	26.9	27	27	27.4	27.1	27.8
10603	Eu	Water	16.7	19.6	21.7	22	22.2	22.5	25.4	24.4	25.1	26.1	28	28.7	28.9	29.1	29.4	31.1	31.3	31.5	32		32.1	33.1
10434	Eu	Water	11.3	18.07	14.1	16	17.6	19.5	20	21.1	22.4	22.7	23.1	23.3	24.2	23.9	24.1	24.7	25.1	26	26.2	26.6	27	27.6
10275	Eu	EGCG	12.8	14.6	15.2	18.1	19.7	21.1	22.9	23.9	24.6	24.5	25.5	25.3	25.4	26	25.3	25.8	25.9	26.3	26.5	27.1	26.6	27.2
10186	Eu	EGCG	19.2	22	21.5	22.2	26.5	25.8	25.7	27.2	27.8	27.5	28	27.3	27.9	28.1	28.6	29	29.9	30.3	29.7	29.2	30.6	29
10187	Eu	EGCG	21.4	24.5	23.8	24.3	26.4	28.2	28	29.3	29.9	30.6	30.6	30.8	30.9	31.2	32.2	32.3	33.1	31.9	32.5	34	35.1	35.5
10203	Eu	EGCG	9.1	11.5	13.7	16.5	19.1	21.1	21.1	22.2	23.1	23.4	24.2	24.9	25.1	25.9	26.3	26.8	27.1	27.2	26.5	26.9	28.3	28.8
10208	Eu	EGCG	14.9	18.4	19.1	19.9	21.8	21.3	21.4	22.5	22.9	23.4	23.1	23.9	23.9	24.8	25.6	25.6	25.9	25.2	25.5	25.8	26.1	25.4
10215	Eu	EGCG	18.8	20	21.5	21.2	20.3	20.9	21.3	22.1	22.9	23.2	23.8	24.1	24.6	25	25.1	25.2	26.3	25.8	26	25.8	26.1	26.3
10225	Eu	EGCG	16.4	17.3	17.9	18.8	18.9	23.1	24.5	23.5	23.9	25.3	25.5	25.5	26.1	26.6	26.4	26.8	26	28.1	28.5	29	28.3	29.7
10240	Eu	EGCG	19.4	21.3	22.1	23.8	22.5	22.9	24.5	25.7	25.9	26.3	26.4	27.5	27.6	27.8	28.3	28.6	28.6	29.2	29.4	29.3	28.7	28.5
10262	Eu	EGCG	14.6	15.2	16.4	18.1	18.9	19.4	19.4	20.1	20.7	21.3	21.8	22.5	22.2	22.8	23.4	24.1	24.8	25.1	24.6	24.5	24.9	25.2
10359	Eu	EGCG	17.1	19.4	20.3	20.5	21.1	21.3	23	23.5	24.2	24.4	24.7	25.3	25.4	26	26.8	27	27.4	27.9	29.4	29.7	29.8	29.7
10380	Eu	EGCG	14.2	14.5	14.7	16.6	18.3	20.4	21.7	22.3	22.1	22.3	23.3	24.4	24.7	25.3	24.7	25.2	25.5	25.8	26.5	27.2	27.9	25.9
10382	Eu	EGCG	21	23.1	24.2	25.6	25	25.9	26.1	26.8	27.1	27.6	29.9	30.1	29.8	30.1	29.9	30.4	30.8	31.3	32.1	32.4	32.5	32.5
10409	Eu	EGCG	15.5	16.2	18.3	18.8	20.3	21.5	20.9	24.5	24.7	24.9	25.2	27.2	27.5	28	28.1	28.7	29	29.8	30.4	30.1	30.2	30.5
10503	Eu	EGCG	9.9	10.8	13.1	14.8	15.4	19.5	20.3	20.4	21.6	19.9	20.3	20.6	24.2	24.4	23.3	23.9	23.8	21.8	22.4	22.1	22.5	22.8
10507	Eu	EGCG	11.1	12.1	15.4	17	18.3	20.3	21.1	23.1	21.7	21.9	22.3	24.5	24.9	23.6	26.9	22.2	23.3	23.3	23.6	23.8	25.3	25.3
10531	Eu	EGCG	13.5	15.3	15.9	16.4	16.8	22.3	23.6	17.9	23.1	23.8	21.2	21.8	21.2	22.3	22.9	23.4	23.6	23.6	23.5	24.1	24.3	23.7
10545	Eu	EGCG	11.2	12.7	13.9	14.8	15.5	20.7	21.3	19.5	23.2	23.4	20.4	21.2	21.7	21.5		21.8	22.9	23.3	23.8	24.1	24.3	24.3
10563	Eu	EGCG	11.4	15.8	14.9	16.7	18.4	18.8	18	18.6	19.2	20.3	20.5	21.5	21.2	22	22.6	20.4	22.5	23.4	23.5	23.2	24.1	24.2
10216	Ts	Water	12.1	13.6	14.5	15.9	16.4	16.8	19.2	14.9	19.1	10.3	19.3	19.4	19.8	20.2	19.9	20	20.4	20.7	21.4	21.5	21.5	21.7
10562	Ts	Water	13.7	19.4	19.5	20.4	22.9	23.3	21.3	21.7	22.3	22.4	23.5	23.6	23.8	24.6	24.5	25.1	25.2	25.1	24.9	25.1	26	25.8
10163	Ts	Water	12.7	14.6	16.5	15.1	17	18.7	18.7	19.7	20.4	22.1	21.2	20.9	20.9	21.3	23	24.6	25.2	25.6	26.1	23.2	24.3	23.5
10210	Ts	Water	13.5	16.4	17.4	19.3	19.5	20.3	21.4	22	22.9	23.2	23	25.2	26.1	26.7	26.5	23.7	24.1	24.3	23.9	24.3	24.2	24.5
10216	Ts	Water	13.9	15.4	15.9	18.6	18.6	19.2	20.1	20.8	19.4	19.9	19.9	20.2	20.6	21.9	21.3	20.7	20.6	21	21.3	21.3	21.7	21.2
10255	Ts	Water	12.6	13.1	14.2	15.4	15.9	16.2	15.8	16.8	14.4	14.9	15.8	16.4	16.9	16.6	17	17.4	17.8	18.1	18.6	18.6	18.7	19.4
10361	Ts	Water	11.1	13.6	14.6	14.6	16.5	16.7	16.9	18.5	19.5	20.4	21.5	22.1	22.3	22.5	22.9	23.6	24.4	24.7	22.9	23.8	24	24.9
10387	Ts	Water	13.6	15.3	16.1	17.3	17.8	19.9	20.1	22.9	23.1	23.5	24.2	23.3	24	24.6	24.9	26.2	26.9	26.1	26.1	26.5	26.7	27.1
10406	Ts	Water	12.8	13.5	16.3	17.1	19.8	20.7	22.2	22.8	23	23.2	23.5	23.2	23.5	23.3	24.8	25	26.3	26.7	27.2	27.9	26.6	26.5
10431	Ts	Water	12.39	12.8	13	14.8	15.2	16.1	15.7	16.4	16.9	17.2	19.4	21.8	22.4	23.6	17.4	19.3	17.1	17.7	18.6	19.3	18.2	18.5
10499	Ts	Water	12.1	12.5	14.1	15.4	16.5	16.5	17.2	16.6	17.2	18.2	18.1	18.4	18.7	19.4	19.9	20.1	18.9	20.4	17.4	18.6	17.9	17.9
10516	Ts	Water	11.8	12.3	14.1	19.3	20.4	20.5	20.8	21.7	18.6	19.2	20	22.6	23.5	22.5	23.4	24.5	20.7	21.2	21.3	21.8	22	22.3
10552	Ts	Water	8.8	10.3	12.4	13.9	14.6	19.5	18.7	19.3	21.4	22.1	18.7	19.5	19.6	20.1	20.1	21.9	21.6	22.1	22.6	23	23.8	23.7
10219	Ts	EGCG	13.6	14.5	15.9	16.4	16.8	19.2	14.9	19.1	10.3	19.3	19.4	19.8	20.2	19.9	20	20.4	20.7	21.5	21.5	21.2	21.4	22.3
10443	Ts	EGCG	11.3	13.3	14.1	16	17.6	19.5	20	21.1	22.4	22.7	23.1	23.3	24.2	23.9	24.1	24.7	25.1	26	26.2	26.6	27	27.6
10174	Ts	EGCG	7.5	11.3	13.4	13	15.1	16.8	17.3	18.7	18.5	19.8	19.4	19.9	20.1	20.5	20.7	21.5	22.7	23.5	25.7	22.9	23.8	22.5
10228	Ts	EGCG	8.5	9.3	9.8	12.6	13.6	14.9	15.1	16.4	16.3	16.9	17.2	18	18.4	18	18.5	19.5	19.7	19.6	19.5	19.6	20.2	20.1
10242	Ts	EGCG	11.4	12.3	13.1	14.1	14.7	15.3	17.2	18.1	18.4	20.5	21.3	21	22.6	22	22.1	21.7	22.5	22.8	23.4	23	23.1	23.5
10360	Ts	EGCG	11.9	12.6	14.7	13.9	16.1	16.5	16.7	17	18.4	19.6	20.7	21.3	21.5	22.3	22.6	23.1	23.9	24.4	21.8	22.3	22.6	23.2
10385	Ts	EGCG	11.4	13.1	15.1	15.8	17.3	18.2	19.8	20.4	21.3	22.5	21	21.9	22.3	22.2	24.4	25.6	23.5	23.4	23.6	23.3	23.8	24.7
10405	Ts	EGCG	11.8	12.9	14.4	15.8	18.9	20.4	21.2	22	22.4	22	23.1	23.7	24.6	25.6	26.4	26.8	27	27.4	23.7	23.9	29.4	30
10429	Ts	EGCG	12.4	12.9	13.2	15.3	16.2	17.3	17.3	17.7	16.2	17.7	18.6	20	21	21.8	18.5	18.3	19	18.8	19.2	19.9	19.9	19.6
10439	Ts	EGCG	10.5	13.2	14.1	14.7	15.4	16.5	16.7	17.6	19.5	17.7	18.5	18.3	18.7	19.5	19.5	20.2	22.4	19.9	20.2	26.3	26.8	27.3
10500	Ts	EGCG	12.3	12.8	15.1	15.3	17.9	19.7	20.5	20.5	20.7	21.4	18.4	18.7	18.9	22.8	23.2	22.1	22.8	23	20	20.2	22.5	21.8
10502	Ts	EGCG	12.2	14.3	16	16.6	17.4	18.3	19.7	20.4	20.7	20.8	20.4	20.7	20.8	20.4	20.7	21.2	23	23.5	22.7	24.3	24.6	21.2
10560	Ts	EGCG	10.9	15.4	14.7	16.8	20.2	17.6	18.4	18.5	19.1	19.2	19.3	19.5	19.8	19.8	19.7	20.3	19.9	20.7	20.8	20.9	21.5	22.1
10605	Ts	EGCG	13.1	14.8	15.2	17.5	19	19.3	20.3	20.1	21.5	21.7	21.5	21.9	22.4	22.8	22.7	23.5	24.1	24.4	24.9	24.6	25.3	25.8

## Sheet: 200 mgkg weight
Mouse #	Genotype	Treatment	6 Weeks																					9 Weeks
			Day 1	Day 2	Day 3	Day 4	Day 5	Day 6	Day 7	Day 8	Day 9	Day 10	Day 11	Day 12	Day 13	Day 14	Day 15	Day 16	Day 17	Day 18	Day 19	Day 20	Day 21	Day 22
11036	Eu	PBS	24.5	24.9	25.4	25.7	25	25.2	24.6	24.5	24.4	24.9	25.3	25.1	24.8	24.9	24.8	24.6	25.3	25.8	25.8	26.1	25.5	26.3
10789	Eu	PBS	21.4	20.2	20.8	20.6	20.6	20.4	20.3	21.3	20.4	20.6	21.2	21.4	19.1	17.6	16.9	17.3	17.9	18.6	19.6	19.8	20.5	20.8
10919	Eu	PBS	22	22.5	22.8	22.6	21.8	22.2	21.9	22.2	22.9	22.9	23.2	23.3	23.8	23.1	23.8	23.7	24.2	23.9	23.6	23.8	23.6	23.3
10928	Eu	PBS	21.3	21.8	21.8	21.5	21.5	21.5	22.2	22.4	22.5	22.4	22.9	22.8	22.6	22.5	22.6	23.4	23.2	23.5	22.9	23.5	23.6	23.6
10872	Eu	PBS	26.2	26.1	26.4	26.5	26.6	25.9	26.2	26.9	26.6	27.3	26.6	26.6	26.9	26.8	27.3	27.4	27.6	27.7	28.1	28.2	28.5	28.2
10879	Eu	PBS	23.1	23.6	22.6	22.8	23.4	23.6	24.1	24.2	24.2	24.4	24.3	24.2	24.6	24.5	24.7	24.2	24.8	24.9	25	24.9	25.1	25
10881	Eu	PBS	23.2	23.3	22.6	22.7	23.7	23.5	23.8	24.2	24.2	24.2	23.9	24	24.3	24.7	24.8	24.8	25.5	25.4	25	25.1	25.3	25.2
11066	Eu	PBS	20.6	20.9	21.1	21.6	21.3	21.7	22.2	22.2	22	21.7	22.4	22.1	22.9	23.3	23.3	23.1	23.5	23.2	23.1	23	23.4	23.4
11067	Eu	PBS	15.2	15.5	15.3	15.4	15.4	15.8	16.1	16	16.3	16.5	16.8	17.4	17.9	17.2	17.8	18.4	18.4	18.5	18.4	18.3	18.4	19.2
11248	Eu	PBS	22.1	22.3	22.7	22.6	22.9	22.9	23.1	23.1	22.5	23.2	23	20.8	23.4	23.1	23.2	23.9	23.8	24.1	23.9	24	23.6	24.7
10905	Eu	EGCG	15.8	15.1	14.9	14.8	15	15.1	14.7	14.7	15.9	16.7	16.8	17.3	16.7	17.4	17.4	17.3	17.8	18.2	17.6	17.3	17.2	17.5
10902	Eu	EGCG	16.5	16.1	15.7	15.2	15	15.3	15	15.4	13.1	13.1	13.1	14	13.7	15.4	16.2	17	17.3	17.3	17.3	17.2	17.5	17.2
10918	Eu	EGCG	18.9	18.6	19.3	19.6	20.1	20.2	20.7	20.8	20.9	19.7	18.4	18.6	19.1	19.6	19.8	20.1	20.1	20.4	20.3	19.9	19.3	19.3
10898	Eu	EGCG	25.5	25.4	25.4	25.5	26.3	26.5	27.7	26.7	24.2	25.2	24.8	26.2	26.1	26.1	26.7	27	27	26.7	27	27.4	27	28
10901	Eu	EGCG	24.2	23.8	23.8	24.4	24.9	24.9	24	22	21.8	23.2	23.8	24	24.8	24.9	24.6	25.2	21.7	21.1	21.6	22.7	22.2	22.5
10899	Eu	EGCG	21.1	21.1	21.4	21.7	21.6	20.8	21.1	20.3	20.1	19.9	20.2	20.7	20.9	21.1	21.1	20.5	20.8	20.3	20.9	21.1	21.2	20.4
11086	Eu	EGCG	20.7	20.9	20.4	20.6	20.6	20.7	20.7	21.1	21.8	21.5	21.5	21.7	22.2	22.5	22.1	22.2	23.8	22.8	22.4	20.7	18.8	19.8
11089	Eu	EGCG	19	18.7	18.8	18.1	18.3	18.4	18.2	19.3	19.8	20.1	20.5	20.4	20.8	20.4	21	20.5	21.5	22.1	20.2	20.9	20.3	22.2
11144	Eu	EGCG	24.3	25.3	25.1	25.2	25.1	23.1	22	20.7	20.1	20.3	19.7	19.8	20.8	22.1	22.6	23.6	25.1	24.6	24.1	24.3	24.1	24.6
11146	Eu	EGCG	21.3	22.6	22.5	22.7	22.2	22.4	22	22.1	21.7	20.9	20.9	20.7	20.7	20	20.2	20.7	21.8	22	21.5	21.9	21.9	22.4
11152	Eu	EGCG	22.1	22.9	23.2	22.4	22.2	21.3	21.4	21	22.4	22.9	22.5	22.3	23.1	23.4	23.5	23.2	23	22.9	23.2	22.4	21.9	22.1
11221	Eu	EGCG	29.2	28.6	28.1	28.4	28.3	28.1	28.2	27.9	26.9	27.5	26.6	27.4	28.4	28	28.4	28.6	27.9	28.3	28.9	28.6	29.2	29.2
11222	Ts	PBS	18.9	18.4	18.7	19.1	18.6	18.8	18.7	18	17.6	18.6	18.8	19	19.3	19.2	19.2	19	19.3	19.3	18.8	19.3	19.3	19.2
10865	Ts	PBS	23	23.3	23.3	23.2	23.8	24.5	25.4	24.3	24.8	25.1	24.6	24.8	24.8	25	24.9	25.3	25.9	25.9	26.2	25.8	25.8	26.5
10864	Ts	PBS	20.8	21	20.6	21.6	21	20.8	21.4	21.5	21.7	23.1	22.4	22.7	22.2	22.4	22.4	22.7	22.8	22.9	23.2	23	23.2	23.3
11031	Ts	PBS	22.8	22.8	23.8	24	24	24	23.6	24.1	24.3	24.3	25	25.2	25.2	25.5	26.1	25.4	25.8	26	26.5	27	26.7	27
10927	Ts	PBS	18.6	18.7	18.9	19	19.2	18.9	19.5	19.6	20.1	20.3	20.2	20.5	20.8	20.5	21	21.5	21.2	21.8	21.9	22.3	22.1	22
11068	Ts	PBS	16.8	17.1	16.5	16.7	16.9	17.6	18.4	18	18.1	18	18.4	18.6	19	18.8	19.3	19.6	19.6	19.9	20.1	20.3	20.9	20.5
11069	Ts	PBS	15.2	15.5	15.3	15.4	15.4	15.8	16.1	16	16.3	16.5	16.8	17.4	17.9	17.2	17.8	18.4	18.4	18.5	18.4	18.3	18.4	19.2
11232	Ts	PBS	20.9	20.6	20.7	22.1	21.9	20.6	21	20.8	21.2	21.3	22	21.1	21.4	21.3	21.1	21.3	21.9	22.7	22.1	21.8	21.1	22.9
11245	Ts	PBS	20.2	18.5	19.4	20.8	20.3	20.5	20.4	20	20.4	21	20.3	19.1	20.8	21.9	22.1	22.6	22.9	23.6	23.4	23.3	23.3	23.9
10874	Ts	EGCG	22.7	22.8	22.6	22.4	22.1	22.3	22.3	22.7	22.3	23.1	22.6	22.6	23.4	23.6	23.3	23.1	24.6	24.6	25.2	25.1	25.3	25.4
10904	Ts	EGCG	14.3	13.8	14.4	13.7	13.5	12.8	11.8	11	11	11.5	11.7	12.6	13.3	13.7	12.2	11.3	11.4	12.4	13.5	13.9	14.5	14.9
10900	Ts	EGCG	13.1	13	12.8	13	12.6	12.5	12.8	12.5	12.6	13.3	13.3	13.7	13.6	13.7	13.6	13.9	14.4	14.5	14.9	15.3	15	14.8
11077	Ts	EGCG	24.4	24.4	21	24.2	25.4	26.1	24	24	23	22.1	19.2	18.3	17.4	17.1	16.7	16.9	17.9	17.9	18.9	20.1	20	21.6
11143	Ts	EGCG	20.8	21.5	21.6	21.4	21.6	21.7	20.8	20.2	20.1	19.5	19.1	19.4	19.4	19.4	18.1	17.7	19.2	19.6	20.7	20.9	20.9	20.4
11157	Ts	EGCG	17.2	17.6	17.3	17.2	17.2	16.7	16.4	16.2	17.6	17.9	17.5	17.9	18.1	17.7	17.5	17.4	17.2	17.7	18.1	18.3	18	18
11150	Ts	EGCG	14.7	15.2	14.5	14.6	14.9	14.6	14.7	14.5	15.3	14.9	14.9	15.4	15.5	14.3	14.5	15.3	15.3	15.4	15.8	15.9	15.9	16.3
